# Supplementary material for: The efficacy of whole human genome capture on ancient dental calculus and dentin
Source: Am J Phys Anthropol. 2018 Dec 26;168(3):496–509. doi: 10.1002/ajpa.23763 (PMC6519167; doi:10.1002/ajpa.23763)
Supplement: Supplementary file 1 — Appendix S1: Supplementary Tables [file AJPA-168-496-s001.xlsx]

## Sheet: Table S1
Supplementary Table 1. Sample information
SampleID	Site	Archaeological ID	Sample type	Burial Context	Agea	Osteological Sexb	Genetic Sexb
C53	Camino del Molino, Spain	CMOL53	calculus	cave	A	U	F
			dentin
C214	Camino del Molino, Spain	CMOL214	calculus	cave	MA	PF	F
			dentin
S108	Middenbeemster, the Netherlands	S108V0192	calculus	coffin	LYA	PM	M
			dentin
S454	Middenbeemster, the Netherlands	S454V0963	calculus	coffin	EYA	M	M
			dentin
F349A	Anse a la Gourde, Guadeloupe	F349A	calculus	open burial	LYA	M	M
			dentin
F1948	Anse a la Gourde, Guadeloupe	F1948	calculus	open burial	OA	M	F
			dentin
NF47	Norris Farms, Illinois, USA	NF47	calculus	mount	OA	F	F
			dentin
NF217	Norris Farms, Illinois, USA	NF217	calculus	mount	MA	M	M
			dentin
H10	Arbulag Soum, Khövsgöl, Mongolia	2007-10; ARS008	calculus	shallow ground	LYA	M	M
			dentin
H24	Arbulag Soum, Khövsgöl, Mongolia	2007-24; ARS016	calculus	shallow ground	OA	M	M
			dentin
S40	Samdzong, Nepal	S40	calculus	cave	OA	M	F
			dentin
S41	Samdzong, Nepal	S41	calculus	cave	A	M	M
			dentin
aEYA early young adult (18-25 years), LYA late young adult (26-35), MA adult (35-45), OA old adult (46+), A adult, age unknown
bM male, F female, PM probable male, PF probable female, U unknown.

## Sheet: Table S2
Supplementary Table 2. Pre-capture DNA sequence statistics
			Full dataset							Downsampled dataset (5M)
Sample	DNA yield (ng/mg)	Human DNA yield (ng/mg)	Filtered readsa	Human readsb	Human mtDNA readsc	Human end. content (%)d	16S rRNA readse	16S rRNA reads assigned to OTUsf	Microbial readsg	Filtered readsa	Human readsb	Human mtDNA readsc	Human end. content (%)d	Clonality (%)	Avg. read length (bp)	GC content (%)	C to T at pos 1 (%)	Contamination (%)h	Overlap with HGDP (SNPs)i
Calculus
C53	26.9	0.00147413	18485257	1013	0	0.00548004	46935	25222	173539	4112890	242	0	0.00588394	0	71.6	44	23	n.d	5
C214	24.7	0.00121898	5916733	292	0	0.00493516	16422	7407	58715	3573784	179	0	0.0050087	0.6	66.1	48	15	n.d	5
S108	72.1	0.0173628	4738080	1141	1	0.0240815	13029	6702	30579	3402489	822	1	0.0241588	2.6	75.8	50	4	n.d	21
S454	60.5	0.19999	5104945	16875	2	0.330562	11801	4931	33076	3423644	11956	2	0.349219	11.5	74.5	49	4	n.d	204
F349A	55.3	0.0053962	8751757	854	1	0.00975804	22646	8112	39203	3847119	393	1	0.0102154	0.3	64.4	38	23	n.d	5
F1948	14.8	0.000760919	7566113	389	0	0.00514135	24944	11729	83948	4068575	212	0	0.00521067	0.9	69.7	43	27	n.d	8
NF47	37.5	0.0172115	4767165	2188	0	0.0458973	10699	4777	50497	3990419	1844	0	0.0462107	1.1	76.1	45	5	n.d	39
NF217	30	0.0217612	4546632	3298	2	0.0725372	10930	4981	34904	3932078	2809	0	0.0714381	0.4	75.6	47	7	n.d	55
H10	9.2	0.00306807	11679641	3895	1	0.0333486	27813	11278	91557	4187800	1423	1	0.0339797	0.1	84.4	38	17	n.d	25
H24	5.4	0.000528376	10117798	990	0	0.00978474	29062	11765	84306	4330954	429	0	0.00990544	0.2	68.2	37	26	n.d	12
S40	46.2	0.00848762	5927670	1089	1	0.0183715	17905	6963	70255	3426727	643	1	0.0187643	2	71.5	47	9	n.d	17
S41	21.2	0.0466207	7656800	16838	1	0.219909	23907	14486	95939	3987454	8796	1	0.220592	0.4	91.2	45	2	n.d	200
Dentine
C53	0.6	0.0686562	52073210	5958582	2969	11.4427	111585	14205	7884	3946303	486792	269	12.3354	0.7	84	39	26	4.1	9240
C214	1.2	0.000449646	11713216	4389	15	0.0374705	11007	2528	591	3691635	1429	6	0.0387091	0.4	85.1	39	33	n.d	24
S108	0.5	0.00797514	17647722	281486	1317	1.59503	34661	1954	2660	3253754	174500	841	5.36304	39.8	120.6	41	10	1.7	4995
S454	1.1	0.0004132	14588586	5480	1051	0.0375636	8528	1997	2465	3374655	1731	349	0.0512941	10.2	97.2	43	16	0.8	27
F349A	1.9	0.0180098	11413076	108183	108	0.947886	10624	3557	1303	3735919	38670	37	1.03509	4.5	83.1	39	26	n.d	734
F1948	0.2	0.00384228	24820961	476845	173	1.92114	27346	6465	44263	4058744	85340	31	2.10262	1.8	85.4	39	28	n.d	1754
NF47	0.1	0.00084436	6084251	51373	1088	0.84436	14399	5378	46964	3993667	34320	738	0.859361	4.6	72.9	47	13	1.6	591
NF217	0.6	0.000677369	4859387	5486	13	0.112895	13457	4761	48106	4319641	4918	9	0.113852	1.3	75.9	40	17	n.d	93
H10	0.3	0.0816492	22816210	6209753	8178	27.2164	160955	6314	17126	3730622	1245274	2026	33.3798	4.3	102.8	41	14	0.7	30243
H24	1	0.0848755	26543477	2252891	782	8.48755	46353	7056	6014	3984191	347541	119	8.723	0.5	84.3	38	24	n.d	6898
S40	0.4	0.0224677	36620774	2056962	6328	5.61693	56492	11728	12962	3543663	213582	834	6.02715	0.8	83	39	22	0.6	4096
S41	0.2	0.122149	11216181	6850204	5897	61.0743	113908	945	8995	3467980	2321702	2246	66.9468	4.4	114.1	41	5	2.1	61250
aTotal reads after removing adapter sequences and quality filtering: removal of sequences <30 bp, trimming low quality stretches at the read ends, and merging overlapping paired-end reads.
bReads mapping to the human reference genome build 37 (Hg19) after removing PCR duplicates and reads with mapping quality <30.
cReads mapping to rCRS after removing PCR duplicates and reads with mapping quality <30.
dProportion of human reads after removing PCR duplicates and reads with mapping quality <30.
eReads uniquely mapping to the 16S rRNA gene using the Silva SSU 111 database.
f16S rRNA gene reads that clustered into closed reference OTUs at 97% identity using QIIME and the Greengenes database.
gReads that could be assigned to microbial taxa using MetaBIT.
hEstimated proportion of non-endogenous human reads using contamMix (Fu et al., 2013).
iTotal number of sites overlapping with the HGDP, estimated using the analysis ready reads and on sites with base quality >=20.

## Sheet: Table S3
Supplementary Table 3. Post-capture DNA sequence statistics
	Full dataset							Downsampled dataset (5M)
Sample	Filtered readsa	Human readsb	Human mtDNA readsc	Human end. content (%)d	16S rRNA readse	16S rRNA reads assigned to OTUsf	Microbial readsg	Filtered readsa	Human readsb	Human mtDNA readsc	Human end. content (%)d	Clonality (%)	Avg. read length (bp)	GC content (%)	C to T at pos 1 (%)	Contamination (%)h	Overlap with HGDP (SNPs)i
Calculus
C53	5747604	1355	36	0.023575	19363	8135	39376	4144965	1023	28	0.0246805	15.2	80.6	46	16	n.d	11
C214	3807213	686	65	0.0180184	15118	3594	19957	3635106	673	65	0.0185139	53.1	76.3	47	13	n.d	3
S108	3432550	2922	17	0.0851262	11945	4565	15850	3413435	2917	17	0.0854564	36.7	81.2	49	5	n.d	32
S454	3537931	18737	16	0.529603	11747	1697	8585	3439076	18659	16	0.542559	82.5	79.3	50	3	n.d	252
F349A	4161557	1285	39	0.0308779	12566	3258	12987	3969099	1244	39	0.0313421	24.1	73.4	42	25	n.d	12
F1948	6621863	1168	60	0.0176385	27241	6512	39143	4117571	940	46	0.022829	39.1	77.4	45	19	n.d	14
NF47	5194728	5594	85	0.107686	15916	2429	17324	4071199	5283	77	0.129765	63.7	84.6	48	4	n.d	73
NF217	4446939	11727	103	0.263709	15703	3696	16563	3956099	11190	99	0.282854	50	86.5	49	6	n.d	117
H10	5113570	5040	65	0.0985613	17738	2056	16443	4184990	4589	63	0.109654	46.6	92	41	18	n.d	52
H24	6826650	1368	28	0.0200391	29771	6917	33497	4348987	1132	23	0.026029	43.7	76.4	41	23	n.d	19
S40	4467118	1449	6	0.032437	17096	3087	18556	3493676	1384	6	0.0396144	72.7	75.6	49	10	n.d	21
S41	6553132	33530	163	0.511664	23484	3953	24063	4066854	28469	139	0.700025	49.4	100.6	47	2	n.d	367
Dentine
C53	24153877	983945	9093	4.07365	210633	837	4810	4521094	741328	7818	16.3971	54.2	93	41	26	7.7	9208
C214	3468940	3293	356	0.0949281	6337	254	339	3468940	3293	356	0.0949281	86.5	96.5	42	29	15.7	29
S108	6295369	183777	1882	2.91924	36719	428	1294	3653795	170742	1721	4.673	85.7	122	42	10	2.1	4122
S454	2845186	3457	2213	0.121503	1974	163	247	2845186	3457	2213	0.121503	97.7	114.5	44	15	0.1	9
F349A	8122327	30822	535	0.379473	36361	540	1506	3897098	29227	501	0.749968	94.3	92	42	24	1	323
F1948	4079028	311562	916	7.63814	19245	966	6115	4079028	311562	916	7.63814	46.9	92.7	41	28	1.5	4621
NF47	4293681	96465	8497	2.24667	17504	2442	16610	4162889	95483	8484	2.29367	76.4	80.8	48	13	3.2	1029
NF217	4915687	16418	809	0.333992	16964	3619	31269	4341829	15265	755	0.35158	35.7	82.1	42	16	1.4	174
H10	3262711	1150860	14135	35.2731	22874	964	1605	3262711	1150860	14135	35.2731	26	106.5	43	13	4.7	20018
H24	1292381	324443	3420	25.1043	59875	282	2336	1292381	324443	3420	25.1043	18.5	92.3	40	23	3.3	4621
S40	3944085	599882	14740	15.2097	38346	445	2168	3869845	592401	14705	15.3081	36.6	88.4	41	20	3.6	8122
S41	5408616	2827923	12721	52.2855	11909	257	582	3962838	2147371	11295	54.1877	17.3	108.9	42	5	3.4	45199
aTotal reads after removing adapter sequences and quality filtering: removal of sequences <30 bp, trimming low quality stretches at the read ends, and merging overlapping paired-end reads.
bReads mapping to the human reference genome build 37 (Hg19) after removing PCR duplicates and reads with mapping quality <30.
cReads mapping to rCRS after removing PCR duplicates and reads with mapping quality <30.
dProportion of human reads after removing PCR duplicates and reads with mapping quality <30.
eReads uniquely mapping to the 16S rRNA gene using the Silva SSU 111 database.
f16S rRNA gene reads that clustered into closed reference OTUs at 97% identity using QIIME and the Greengenes database.
gReads that could be assigned to microbial taxa using MetaBIT.
hEstimated proportion of non-endogenous human reads using contamMix (Fu et al., 2013).
iTotal number of sites overlapping with the HGDP, estimated using the analysis ready reads and on sites with base quality >=20.

## Sheet: Table S4
Supplementary Table 4. In silico downsampling mitochondrial haplogroup assignment for H10 and S40
Individual	Downsampled mtDNA readsa	Non-missing mtDNA sitesb	% non-missing mtDNA sites	mtDNA depth of coverage	Haplogroupc	HaploGrep Rank
H10	14135	16041	96.8133	97.1955	C4a2c	0.7
	10000	15914	96.0468	68.8246	C4a2c	0.7
	5000	15692	94.707	34.4134	C4a2c	0.7
	1000	14051	84.8029	6.82703	C4a2	1
	500	10485	63.2808	3.47643	M9a'b	0.7
	100	303	1.82872	0.676384	SHORT	0
	50	107	0.645784	0.359406	SHORT	0
S40	14740	16011	96.6323	90.6654	F1c1a1a	1
	10000	15896	95.9382	62.8676	F1c1a1a	1
	5000	15409	92.999	31.1371	F1c1a1a	1
	1000	13499	81.4714	6.44976	F1c1a1	1
	500	10266	61.9591	3.35693	F	1
	100	400	2.41415	0.584767	SHORT	0
	50	105	0.633714	0.254934	SHORT	0
aDownsampled analysis ready mtDNA reads.
bNon-missing sites obtained from a mtDNA majority count consensus sequence on bases with a minimun base quality of 20 and sites with a minimun depht of coverage of 3
cSHORT, insufficient information to determine haplogroup.

## Sheet: Table S5
Supplementary Table 5. Mitochondrial DNA haplogroup assignments using total and 5M post-capture libraries
	Pre-capture Total Dataset					Post-capture Total Dataset					Pre-capture 5M Dataset					Post-capture 5M Dataset					Previous analysis
Sample	Non-missing mtDNA sites	% non-missing sites	Haplogroup	HaploGrep Rankb	Possible origin	Non-missing mtDNA sites	% non-missing sites	Haplogroup	HaploGrep Rankb	Possible origin	Non-missing mtDNA sites	% non-missing sites	Haplogroup	HaploGrep Rankb	Possible origin	Non-missing mtDNA sites	% non-missing sites	Haplogroup	HaploGrep Rankb	Possible origin	Haplogroup
Calculus
C53	0	0	n.d.	n.d.	n.d.	0	0	n.d.	n.d.	n.d.	0	0	n.d.	n.d.	n.d.	0	0	n.d.	n.d.	n.d.
C214	0	0	n.d.	n.d.	n.d.	249	1.50281	n.d.	n.d.	n.d.	0	0	n.d.	n.d.	n.d.	245	1.47866	n.d.	n.d.	n.d.
S108	0	0	n.d.	n.d.	n.d.	0	0	n.d.	n.d.	n.d.	0	0	n.d.	n.d.	n.d.	0	0	n.d.	n.d.	n.d.
S454	0	0	n.d.	n.d.	n.d.	12	0.0724244	n.d.	n.d.	n.d.	0	0	n.d.	n.d.	n.d.	12	0.0724244	n.d.	n.d.	n.d.
F349A	0	0	n.d.	n.d.	n.d.	78	0.470759	n.d.	n.d.	n.d.	0	0	n.d.	n.d.	n.d.	79	0.476794	n.d.	n.d.	n.d.
F1948	0	0	n.d.	n.d.	n.d.	182	1.09844	n.d.	n.d.	n.d.	0	0	n.d.	n.d.	n.d.	182	1.09844	n.d.	n.d.	n.d.
NF47	0	0	n.d.	n.d.	n.d.	268	1.61748	n.d.	n.d.	n.d.	0	0	n.d.	n.d.	n.d.	136	0.82081	n.d.	n.d.	n.d.
NF217	0	0	n.d.	n.d.	n.d.	629	3.79625	A2	0.5	n.d.	0	0	n.d.	n.d.	n.d.	627	3.78418	A2	0.5	Americas	A2 in Ozga et al. (2016)
H10	0	0	n.d.	n.d.	n.d.	250	1.50884	n.d.	n.d.	n.d.	0	0	n.d.	n.d.	n.d.	250	1.50884	n.d.	n.d.	n.d.
H24	0	0	n.d.	n.d.	n.d.	0	0	n.d.	n.d.	n.d.	0	0	n.d.	n.d.	n.d.	0	0	n.d.	n.d.	n.d.
S40	0	0	n.d.	n.d.	n.d.	0	0	n.d.	n.d.	n.d.	0	0	n.d.	n.d.	n.d.	0	0	n.d.	n.d.	n.d.
S41	0	0	n.d.	n.d.	n.d.	2060	12.4329	n.d.	n.d.	n.d.	0	0	n.d.	n.d.	n.d.	1395	8.41934	n.d.	n.d.	n.d.
Dentine
C53	13834	83.4933	U5a1	0.8	Europe	15324	92.486	U5a1	0.9	Europe	2729	16.4705	n.d.	n.d.	n.d.	15213	91.816	U5a1	0.9	Europe
C214	9	0.0543183	n.d.	n.d.	n.d.	4843	29.2293	n.d.	n.d.	n.d.	0	0	n.d.	n.d.	n.d.	4843	29.2293	n.d.	n.d.	n.d.
S108	15046	90.8081	H2a2a	0.5	Europe	15454	93.2706	H16	0.6	Europe	13680	82.5638	H2a2a1	0.5	Europe	15372	92.7757	H16	0.59	Europe
S454	14294	86.2695	W1	0.7	Europe	15437	93.168	W1	0.7	Europe	7461	45.0299	n.d.	n.d.	n.d.	15437	93.168	W1	0.7	Europe
F349A	474	2.86076	n.d.	n.d.	n.d.	7287	43.9797	n.d.	n.d.	n.d.	50	0.301768	n.d.	n.d.	n.d.	6661	40.2016	n.d.	n.d.	n.d.
F1948	1467	8.85388	n.d.	n.d.	n.d.	12095	72.9978	D1	0.7	Americas	0	0	n.d.	n.d.	n.d.	12095	72.9978	D1	0.7	Americas
NF47	13334	80.4756	D1	0.7	Americas	15789	95.2924	D1	0.9	Americas	11526	69.5636	D1a2	0.6	Americas	15791	95.3045	D1	0.9	Americas	D1 in Ozga et al. (2016)
NF217	0	0	n.d.	n.d.	n.d.	10248	61.8504	n.d.	n.d.	n.d.	0	0	n.d.	n.d.	n.d.	9760	58.9052	n.d.	n.d.	n.d.	A2 in Ozga et al. (2016)
H10	15815	95.4493	C4a2C	0.9	Asia	16041	96.8133	C	0.9	Asia	14637	88.3397	C4a2c	0.8	Asia	16041	96.8133	C	0.9	Asia
H24	11058	66.7391	n.d.	n.d.	n.d.	14718	88.8285	A+152+16362	0.9	Asia	701	4.23079	n.d.	n.d.	n.d.	14718	88.8285	A+152+16362	0.9	Asia
S40	15132	91.3272	F1c1a1a	0.9	Asia	16011	96.6323	F1c1	0.9	Asia	10672	64.4094	F1c	0.7	Asia	15998	96.5538	F1c1	0.9	Asia	F1c1a1a in Jeong et al. (2016)
S41	15778	95.226	F1d	0.9	Asia	16015	96.6564	F1d	0.9	Asia	15069	90.9469	F1d	0.8	Asia	15984	96.4693	F1d	0.9	Asia	F1d in Jeong et al. (2016)
aNon-missing sites obtained from a mtDNA majority count consensus sequence on bases with a minimun base quality of 20 and sites with a minimun depht of coverage of 3
bOnly haplogroup assignments with HaploGrep rank scores >0.5 are shown.
